# Supplementary material for: Relative Efficacy of Weight Management, Exercise, and Combined Treatment for Muscle Mass and Physical Sarcopenia Indices in Adults with Overweight or Obesity and Osteoarthritis: A Network Meta-Analysis of Randomized Controlled Trials
Source: Nutrients. 2021 Jun 10;13(6):1992. doi: 10.3390/nu13061992 (PMC8230320; doi:10.3390/nu13061992)
Supplement: Supplementary file 1 [file nutrients-13-01992-s001.zip]

Archive with 1 entries (1 files):
- nutrients-1200704-supplementary.pdf
